# Supplementary material for: Gene expression and genetic analysis reveal diverse causes of recessive self-compatibility in Brassica napus L
Source: BMC Genomics. 2014 Nov 28;15(1):1037. doi: 10.1186/1471-2164-15-1037 (PMC4301934; doi:10.1186/1471-2164-15-1037)
Supplement: Supplementary file 1 — Additional file 1: Table S1: Primers used to analyze the expression of SRK and SCR. (XLSX 10 KB) [file 12864_2014_6848_MOESM1_ESM.xlsx]

## Sheet: Sheet1
Additional file 1 - Table S1. Primers used to analyze the expression of SRK and SCR
Primer	Nucleotide sequence 5’ to 3’	Amplified genes
BnSRK7-1a	CGGTTTAGAATCATCCATAG	BnSRK-7
BnSRK7-1b	CATCGTCACGCCTAGAAT
BnSCR7-1a	CTGAAGGCATCGCCAAATCG	BnSCR-7
BnSCR7-1b	ATCGTATCTGGATGTTTCGTTG
BnSRK6-2a	GAATGGCAAGGATCTTTGGACGG	BnSRK-6
BnSRK6-2b	TAGACCTTGACCTTCTTTCCAATTC
BnSCR6-3a	GAGTCCTATCTCAGGAAGATGCT	BnSCR-6
BnSCR6-3b	CCGTCTCTGGATGTTTCGTTGA
SRK1300-1a	GAATGGCAAGGATCTTTGGACAA	BnSRK-1300
SRK1300-1b	TAGACCTTGACCTTCTTTCCAATTT
SCR1300-1a	AGTCCTATCTCAGGAAGGTGCA	BnSCR-1300
SCR1300-1b	CCGTCTCTGGATGTTTCGTTGA
ActinQ3F	CTATCCTCCGTCTCGATCTCGC	Actin
ActinQ3R	CTTAGCCGTCTCCAGCTCTTGC
