# Supplementary material for: Gene expression and genetic analysis reveal diverse causes of recessive self-compatibility in Brassica napus L
Source: BMC Genomics. 2014 Nov 28;15(1):1037. doi: 10.1186/1471-2164-15-1037 (PMC4301934; doi:10.1186/1471-2164-15-1037)
Supplement: Supplementary file 2 — Additional file 2: Table S2: Primers for cloning SRK and SCR. (XLSX 10 KB) [file 12864_2014_6848_MOESM2_ESM.xlsx]

## Sheet: Sheet1
Additional file 2 - Table S2. Primers for cloning SRK and SCR
Primer	Nucleotide sequence 5’ to 3’	Amplified genes	Fragment length(bp)
BnSRK7-2a	GGAGCGATGAAAAGGGTACA	BnSRK-7 CDS	2590
BnSRK7-2b	ATTACCAAAGACTATCATATTACCG
BnSCR7-2	ATTCAGAAGTCATGAGATATGCT	BnSCR-7 CDS	340
BnSCR7-4	GCCGTCGTATATTGCATAGAGTA
BnSCR7-3	ATTCTTATGCTGCCATGTTAGT	BnSCR-7	1784
BnSCR7-4	GCCGTCGTATATTGCATAGAGTA
BnSRK6-1a	AGAGATGAAAGGGGTACAGAACAT	BnSRK-6 CDS	2577
BnSRK6-1b	TATTACCGAGCGTCAATGATCG
BnSCR6-1a	AGTCATGAGATATGCTACTTCT	BnSCR-6 CDS	292
BnSCR6-1b	TTATGATTTAACTTTGCAACAGT
BnSCR6-4a	TGGTATCACAAAGGAAAGTTAG	BnSCR-6	1193
BnSCR6-4b	GAAGTAGCATATCTCATGACTTA
BnSCR6-2a	TGTGACCCGAATTGTTTACGTG	BnSCR-6	1268
BnSCR6-2b	TGGTCTTAGACCGGACCTTGT
